# Supplementary material for: Antiviral RNAi Response against the Insect-Specific Agua Salud Alphavirus
Source: mSphere. 2022 Feb 16;7(1):e01003-21. doi: 10.1128/msphere.01003-21 (PMC8849343; doi:10.1128/msphere.01003-21)
Supplement: TABLE S2 [file msphere.01003-21-st002.xlsx]

## Sheet: Sheet1
mRNA Target	ASALV fold change	Standard deviation
Control	1609	1024
Ago1	5868	3248
Ago2	44569	16315
Ago3	2143	2061
Piwi4	3638	1589
Piwi5	2762	2321
Piwi6	2562	1582
